# Supplementary material for: Evidence That the Adenovirus Single-Stranded DNA Binding Protein Mediates the Assembly of Biomolecular Condensates to Form Viral Replication Compartments
Source: Viruses. 2021 Sep 6;13(9):1778. doi: 10.3390/v13091778 (PMC8473285; doi:10.3390/v13091778)
Supplement: Supplementary file 1 [file viruses-13-01778-s001.zip]

Archive with 37 entries (36 files):
- Montage HFF Mock-infected B6-8 DAPI.tif
- Movie 1.avi
- Movie 10.avi
- Movie 11.avi
- Movie 12.avi
- Movie 13.avi
- Movie 14.avi
- Movie 15.avi
- Movie 16.avi
- Movie 2.avi
- Movie 3.avi
- Movie 4.avi
- Movie 5.avi
- Movie 6.avi
- Movie 7.avi
- Movie 8.avi
- Movie 9.avi
- Supplementary data.pdf
- __MACOSX/
- __MACOSX/._Montage HFF Mock-infected B6-8 DAPI.tif
- __MACOSX/._Movie 1.avi
- __MACOSX/._Movie 10.avi
- __MACOSX/._Movie 11.avi
- __MACOSX/._Movie 12.avi
- __MACOSX/._Movie 13.avi
- __MACOSX/._Movie 14.avi
- __MACOSX/._Movie 15.avi
- __MACOSX/._Movie 16.avi
- __MACOSX/._Movie 2.avi
- __MACOSX/._Movie 3.avi
- __MACOSX/._Movie 4.avi
- __MACOSX/._Movie 5.avi
- __MACOSX/._Movie 6.avi
- __MACOSX/._Movie 7.avi
- __MACOSX/._Movie 8.avi
- __MACOSX/._Movie 9.avi
- __MACOSX/._Supplementary data.pdf
